# Supplementary material for: Relationship between health checkups and cancer screenings of wives and health checkups of their husbands: A cross-sectional study in Japan
Source: Prev Med Rep. 2024 Mar 23;41:102701. doi: 10.1016/j.pmedr.2024.102701 (PMC10987899; doi:10.1016/j.pmedr.2024.102701)
Supplement: Supplementary Table 1 — Multivariable modified Poisson regression analysis results with outcome as undergoing wellness examinations by wives, using a nationally representative database from 2019 in Japan. Note: *P-value < 0.05. [file mmc4.xlsx]

## Sheet: Table1
				Health checkup analysis			Cervical cancer analysis			Breast cancer analysis
				(n=40.560)			(n=39,870)			(n=39,895)
	Characteristics of couples
		Residential areas	Large cities	8717	0.214916		8553	0.214522		8559	0.214538
			Medium or small cities	27298	0.673028		26838	0.673138		26852	0.673067
			Rural areas	4545	0.112056		4479	0.11234		4484	0.112395
		Total household expenditures (ten thousand yen/month)	mean±SD	29.29±28.53			29.26±28.18			29.27±28.20
		Preschool children in the household	Presence	37968	0.936095		37331	0.936318		37356	0.936358
			Absence	2592	0.0639053		2539	0.063682		2539	0.0636421
	Characteristics of husbands
		Receiving health check-up	Presence	35390	0.872535		34807	0.873012		34831	0.873067
			Absence	5170	0.127465		5063	0.126988		5064	0.126933
	Characteristics of wives
		Receiving wellness examination	Presence	30127	0.742776		17895	0.448834		17336	0.434541
			Absence	10433	0.257224		21975	0.551166		22559	0.565459
		Age group	40–49	17880	0.440828		17560	0.440431		17569	0.440381
			50–59	17637	0.434837		17349	0.435139		17335	0.434516
			60–64	5043	0.124334		4961	0.124429		4971	0.124602
		Educational background	Colleges, universities or graduate schools	33564	0.827515		33004	0.82779		33028	0.827873
			Other	6996	0.172485		6866	0.17221		6867	0.172127
		Smoking historiy	Never smoked	35660	0.879191		35002	0.877903		35024	0.877904
			Current smokers	3773	0.0930227		3692	0.092601		3694	0.0925931
			Former smokers	1187	0.0292653		1176	0.0294959		1177	0.0295024
		Alcohol drinking habit	Drinking more than 180 mL on average per day	36961	0.911267		36345	0.911588		36366	0.911543
			Other	3599	0.0887327		3525	0.0884123		3529	0.0884572
		Subjective views of health	Good or normal	36172	0.891815		35554	0.891748		35578	0.891791
			Not good	4388	0.108185		4316	0.108252		4317	0.108209
		K6	< 4	28060	0.691815		27550	0.690996		27572	0.691114
			>= 5	12500	0.308185		12320	0.309004		12323	0.308886
		Medical insurance	National insurance	5082	0.125296		4983	0.124981		4989	0.125053
			Employee insurance(employee)	16320	0.402367		16006	0.401455		16011	0.401328
			Employee insurance(family)	19158	0.472337		18881	0.473564		18895	0.473618
				40560			39870			39895

## Sheet: Supplementary table
			Wives’ undergoing health checkup (n=40.560)
			National health insurance (n=5,082)						Employee insurance (employee) (n=16,320)						Employee insurance (family) (n=19,158)
			PR		95% CI				PR		95% CI				PR		95% CI
	Husbands’ undergoing health checkup	Presence	2.23658	*	2.08726	2.3966			1.18425	*	1.1562	1.21298			1.52716	*	1.43519	1.62502
	Place of residence	Large cities	0.961539		0.906116	1.02035			0.987044		0.973716	1.00056			0.981022		0.956911	1.00574
		Medium or small cities	Reference						Reference						Reference
		Rural areas	1.08534	*	1.02778	1.14613			1.03676	*	1.0239	1.04978			1.05473	*	1.01942	1.09127
	Logarithm of household expenditures		1.03718		0.998244	1.07763			1.00055		0.990379	1.01083			1.05144	*	1.02849	1.07491
	Preschool childrenin the household	Presence
	Age group	40–49	Reference						Reference						Reference
		50–59	1.07831	*	1.02235	1.13732			1.02205	*	1.01179	1.03242			1.07403	*	1.04994	1.09867
		60–64	1.15006	*	1.08672	1.2171			1.02138	*	1.00378	1.03929			1.10174	*	1.0669	1.13772
	Educational background	Colleges, universities or graduate schools	0.996635		0.940253	1.0564	0		1.02447	*	1.01308	1.03599	0		1.06866	*	1.04068	1.0974
	Smoking historiy	Never smoked	Reference						Reference						Reference
		Current smokers	0.797429	*	0.728612	0.872745			0.939103	*	0.918956	0.959691			0.752302	*	0.713992	0.792669
		Former smokers	0.997285		0.887306	1.1209			1.01146		0.984874	1.03876			0.982309		0.921209	1.04746
	Alcohol drinking habit	Drinking more than 180 mL on average per day	0.960524		0.888326	1.03859			0.996718		0.979611	1.01412			0.978337		0.937321	1.02115
	Subjective view of health	Not good	0.998333		0.929532	1.07223			1.01045		0.994501	1.02665			0.908559	*	0.873861	0.944635
	K6	>=5	0.988781		0.94212	1.03775			0.998853		0.988097	1.00973			0.962819	*	0.93971	0.986495
			Wives’ undergoing cervical cancer screening (n=39,870)
			National health insurance (n=4,983)						Employee insurance (employee) (n=16,006)						Employee insurance (family) (n=18,881)
			PR		95% CI				PR		95% CI				PR		95% CI
	Husbands’ undergoing health checkup	Presence	1.60033	*	1.48311	1.72681			1.18064	*	1.14976	1.21234			1.52814	*	1.43555	1.6267
	Place of residence	Large cities	0.947677		0.871762	1.0302			0.984675	*	0.971057	0.998484			0.977989		0.953533	1.00307
		Medium or small cities	Reference						Reference						Reference
		Rural areas	1.14307	*	1.05168	1.2424			1.03647	*	1.02044	1.05274			1.05228	*	1.01672	1.08909
	Logarithm of household expenditures		1.13079	*	1.06972	1.19535			0.999168		0.988466	1.00998			1.05221	*	1.02852	1.07645
	Preschool childrenin the household	Presence
	Age group	40–49	Reference						Reference						Reference
		50–59	0.851602	*	0.794781	0.912485			1.02214	*	1.01087	1.03353			1.07468	*	1.04984	1.1001
		60–64	0.72313	*	0.663394	0.788244			1.02406	*	1.00184	1.04678			1.09945	*	1.06422	1.13585
	Educational background	Colleges, universities or graduate schools	1.07491		0.990114	1.16698	0		1.02198	*	1.01032	1.03378	0		1.06528	*	1.03699	1.09434
	Smoking historiy	Never smoked	Reference						Reference						Reference
		Current smokers	0.698011	*	0.613957	0.793572			0.935711	*	0.91502	0.956869			0.752699	*	0.714048	0.793443
		Former smokers	1.04196		0.8811	1.23218			1.02536		0.980687	1.07206			0.979863		0.918573	1.04524
	Alcohol drinking habit	Drinking more than 180 mL on average per day	0.907598		0.810062	1.01688			1.00008		0.97917	1.02143			0.975684		0.934336	1.01886
	Subjective view of health	Not good	0.931289		0.836382	1.03696			1.0083		0.991846	1.02503			0.901618	*	0.866633	0.938015
	K6	>=5	0.980344		0.913455	1.05213			0.999484		0.987288	1.01183			0.964616	*	0.940747	0.989091
			Wives’ undergoing breast cancer screening (n=39,895)
			National health insurance (n=4,989)						Employee insurance (employee) (n=16,011)						Employee insurance (family) (n=18,895)
			IRR		95% CI				IRR		95% CI				IRR		95% CI
	Husbands’ undergoing health checkup	Presence	1.87201	*	1.72777	2.0283			1.18073	*	1.14984	1.21244			1.5267	*	1.43422	1.62514
	Place of residence	Large city	0.964538		0.888857	1.04666			0.984793		0.971171	0.998605			0.97833		0.953877	1.00341
		Medium-sized or small city	Reference						Reference						Reference
		Counties	1.14757	*	1.06014	1.24222			1.03666	*	1.02065	1.05292			1.05378	*	1.01823	1.09058
	Logarithm of household expenditures		1.11893	*	1.05967	1.18151			0.999428		0.988716	1.01025			1.0517	*	1.02805	1.07591
	Preschool childrenin the household	Presence
	Age group	40–49	Reference						Reference						Reference
		50–59	0.914685	*	0.852921	0.980922			1.02223	*	1.01095	1.03363			1.07465	*	1.04981	1.10007
		60–64	0.886611	*	0.818206	0.960735			1.02439	*	1.00219	1.04708			1.09996	*	1.06478	1.13631
	Educational background	Colleges, universities or graduate schools	1.06079		0.979662	1.14865	0		1.02169	*	1.01002	1.03351	0		1.06566	*	1.03738	1.09472
	Smoking historiy	Never smoked	Reference						Reference						Reference
		Current smokers	0.627954	*	0.548565	0.718831			0.935174	*	0.914486	0.95633			0.751303	*	0.712668	0.792032
		Former smokers	0.877367		0.722562	1.06534			1.02543		0.980771	1.07213			0.981292		0.920035	1.04663
	Alcohol drinking habit	Drinking more than 180 mL on average per day	0.937573		0.839521	1.04708			1.00037		0.979465	1.02173			0.974436		0.933098	1.01761
	Subjective view of health	Not good	0.986707		0.892079	1.09137			1.00831		0.991845	1.02505			0.901918	*	0.866954	0.938292
	K6	>=5	0.970165		0.905512	1.03943			0.999377		0.987174	1.01173			0.964284	*	0.940424	0.988749

## Sheet: 参照用
		Robust
kensin_02	IRR	Std. Err.	z	P>z	[95% Conf.	Interval]		kensin_02	IRR	Std. Err.	z	P>z	[95% Conf.	Interval]		kensin_02	IRR	Std. Err.	z	P>z	[95% Conf.	Interval]
kensin_01	2.23658	0.0788523	22.83	0	2.08726	2.3966		kensin_01	1.18425	0.0144842	13.83	0	1.1562	1.21298		kensin_01	1.52716	0.0483968	13.36	0	1.43519	1.62502
agegrp2								agegrp2								agegrp2
2	1.07831	0.029314	2.77	0.006	1.02235	1.13732		2	1.02205	0.0052607	4.24	0	1.01179	1.03242		2	1.07403	0.0124298	6.17	0	1.04994	1.09867
3	1.15006	0.0332434	4.84	0	1.08672	1.2171		3	1.02138	0.0090581	2.39	0.017	1.00378	1.03929		3	1.10174	0.0180629	5.91	0	1.0669	1.13772
shigun_3								shigun_3								shigun_3
0	0.961539	0.0291251	-1.29	0.195	0.906116	1.02035		0	0.987044	0.0068466	-1.88	0.06	0.973716	1.00056		0	0.981022	0.0124557	-1.51	0.131	0.956911	1.00574
2	1.08534	0.0301751	2.95	0.003	1.02778	1.14613		2	1.03676	0.0066024	5.67	0	1.0239	1.04978		2	1.05473	0.0183248	3.07	0.002	1.01942	1.09127
ln_setai_exp	1.03718	0.020248	1.87	0.061	0.998244	1.07763		ln_setai_exp	1.00055	0.0052161	0.11	0.916	0.990379	1.01083		ln_setai_exp	1.05144	0.0118406	4.45	0	1.02849	1.07491
edu_u	0.996635	0.0296128	-0.11	0.91	0.940253	1.0564		edu_u	1.02447	0.0058453	4.24	0	1.01308	1.03599		edu_u	1.06866	0.0144665	4.91	0	1.04068	1.0974
smoke_i								smoke_i								smoke_i
1	0.797429	0.0367196	-4.92	0	0.728612	0.872745		1	0.939103	0.0103908	-5.68	0	0.918956	0.959691		1	0.752302	0.0200619	-10.67	0	0.713992	0.792669
2	0.997285	0.0594552	-0.05	0.964	0.887306	1.1209		2	1.01146	0.0137442	0.84	0.402	0.984874	1.03876		2	0.982309	0.0321853	-0.54	0.586	0.921209	1.04746
1.alcohol_over	0.960524	0.0382942	-1.01	0.312	0.888326	1.03859		1.alcohol_over	0.996718	0.008804	-0.37	0.71	0.979611	1.01412		1.alcohol_over	0.978337	0.0213782	-1	0.316	0.937321	1.02115
kenkokan_i2	0.998333	0.0363714	-0.05	0.963	0.929532	1.07223		kenkokan_i2	1.01045	0.0081997	1.28	0.2	0.994501	1.02665		kenkokan_i2	0.908559	0.0180506	-4.83	0	0.873861	0.944635
k6_i2	0.988781	0.0243871	-0.46	0.647	0.94212	1.03775		k6_i2	0.998853	0.0055181	-0.21	0.835	0.988097	1.00973		k6_i2	0.962819	0.011934	-3.06	0.002	0.93971	0.986495
_cons	0.280153	0.0201332	-17.71	0	0.243345	0.322527		_cons	0.770982	0.0161281	-12.43	0	0.740011	0.80325		_cons	0.362115	0.0174461	-21.08	0	0.329486	0.397975
kensin_w2	IRR	Std. Err.	z	P>z	[95% Conf.	Interval]		kensin_02	IRR	Std. Err.	z	P>z	[95% Conf.	Interval]		kensin_02	IRR	Std. Err.	z	P>z	[95% Conf.	Interval]
kensin_01	1.60033	0.0621107	12.12	0	1.48311	1.72681		kensin_01	1.18064	0.0159615	12.28	0	1.14976	1.21234		kensin_01	1.52814	0.0487325	13.3	0	1.43555	1.6267
agegrp2								agegrp2								agegrp2
2	0.851602	0.0300033	-4.56	0	0.794781	0.912485		2	1.02214	0.0057818	3.87	0	1.01087	1.03353		2	1.07468	0.0128193	6.04	0	1.04984	1.1001
3	0.72313	0.0318106	-7.37	0	0.663394	0.788244		3	1.02406	0.0114623	2.12	0.034	1.00184	1.04678		3	1.09945	0.018269	5.71	0	1.06422	1.13585
shigun_3								shigun_3								shigun_3
0	0.947677	0.0403719	-1.26	0.207	0.871762	1.0302		0	0.984675	0.0069965	-2.17	0.03	0.971057	0.998484		0	0.977989	0.0126361	-1.72	0.085	0.953533	1.00307
2	1.14307	0.0485968	3.15	0.002	1.05168	1.2424		2	1.03647	0.0082381	4.51	0	1.02044	1.05274		2	1.05228	0.0184585	2.9	0.004	1.01672	1.08909
ln_setai_exp	1.13079	0.0320327	4.34	0	1.06972	1.19535		ln_setai_exp	0.999168	0.0054897	-0.15	0.88	0.988466	1.00998		ln_setai_exp	1.05221	0.0122235	4.38	0	1.02852	1.07645
edu_u	1.07491	0.0450676	1.72	0.085	0.990114	1.16698		edu_u	1.02198	0.0059851	3.71	0	1.01032	1.03378		edu_u	1.06528	0.0146281	4.61	0	1.03699	1.09434
smoke_i								smoke_i								smoke_i
1	0.698011	0.0456957	-5.49	0	0.613957	0.793572		1	0.935711	0.0106749	-5.82	0	0.91502	0.956869		1	0.752699	0.0202447	-10.56	0	0.714048	0.793443
2	1.04196	0.0891439	0.48	0.631	0.8811	1.23218		2	1.02536	0.0233015	1.1	0.271	0.980687	1.07206		2	0.979863	0.0322916	-0.62	0.537	0.918573	1.04524
1.alcohol_over	0.907598	0.0526468	-1.67	0.095	0.810062	1.01688		1.alcohol_over	1.00008	0.0107792	0.01	0.994	0.97917	1.02143		1.alcohol_over	0.975684	0.0215562	-1.11	0.265	0.934336	1.01886
kenkokan_i2	0.931289	0.0510718	-1.3	0.194	0.836382	1.03696		kenkokan_i2	1.0083	0.0084641	0.98	0.325	0.991846	1.02503		kenkokan_i2	0.901618	0.0182052	-5.13	0	0.866633	0.938015
k6_i2	0.980344	0.0353479	-0.55	0.582	0.913455	1.05213		k6_i2	0.999484	0.0062607	-0.08	0.934	0.987288	1.01183		k6_i2	0.964616	0.0123315	-2.82	0.005	0.940747	0.989091
_cons	0.254913	0.0252914	-13.78	0	0.209865	0.309631		_cons	0.779427	0.0182495	-10.64	0	0.744467	0.816029		_cons	0.362351	0.0179221	-20.52	0	0.328874	0.399237
kensin_w2	IRR	Std. Err.	z	P>z	[95% Conf.	Interval]		kensin_02	IRR	Std. Err.	z	P>z	[95% Conf.	Interval]		kensin_02	IRR	Std. Err.	z	P>z	[95% Conf.	Interval]
kensin_01	1.87201	0.0765867	15.33	0	1.72777	2.0283		kensin_01	1.18073	0.0159701	12.28	0	1.14984	1.21244		kensin_01	1.5267	0.0486728	13.27	0	1.43422	1.62514
agegrp2								agegrp2								agegrp2
2	0.914685	0.0326274	-2.5	0.012	0.852921	0.980922		2	1.02223	0.0057851	3.88	0	1.01095	1.03363		2	1.07465	0.0128186	6.04	0	1.04981	1.10007
3	0.886611	0.036321	-2.94	0.003	0.818206	0.960735		3	1.02439	0.0114504	2.16	0.031	1.00219	1.04708		3	1.09996	0.018246	5.74	0	1.06478	1.13631
shigun_3								shigun_3								shigun_3
0	0.964538	0.0402127	-0.87	0.386	0.888857	1.04666		0	0.984793	0.0069983	-2.16	0.031	0.971171	0.998605		0	0.97833	0.0126346	-1.7	0.09	0.953877	1.00341
2	1.14757	0.0464016	3.4	0.001	1.06014	1.24222		2	1.03666	0.0082335	4.53	0	1.02065	1.05292		2	1.05378	0.0184528	2.99	0.003	1.01823	1.09058
ln_setai_exp	1.11893	0.0310651	4.05	0	1.05967	1.18151		ln_setai_exp	0.999428	0.0054946	-0.1	0.917	0.988716	1.01025		ln_setai_exp	1.0517	0.0122097	4.34	0	1.02805	1.07591
edu_u	1.06079	0.0430641	1.45	0.146	0.979662	1.14865		edu_u	1.02169	0.0059924	3.66	0	1.01002	1.03351		edu_u	1.06566	0.0146272	4.63	0	1.03738	1.09472
smoke_i								smoke_i								smoke_i
1	0.627954	0.0433042	-6.75	0	0.548565	0.718831		1	0.935174	0.0106737	-5.87	0	0.914486	0.95633		1	0.751303	0.0202371	-10.62	0	0.712668	0.792032
2	0.877367	0.0868975	-1.32	0.187	0.722562	1.06534		2	1.02543	0.0232977	1.11	0.269	0.980771	1.07213		2	0.981292	0.0322726	-0.57	0.566	0.920035	1.04663
1.alcohol_over	0.937573	0.0528412	-1.14	0.253	0.839521	1.04708		1.alcohol_over	1.00037	0.0107811	0.03	0.972	0.979465	1.02173		1.alcohol_over	0.974436	0.0215517	-1.17	0.242	0.933098	1.01761
kenkokan_i2	0.986707	0.0507551	-0.26	0.795	0.892079	1.09137		kenkokan_i2	1.00831	0.0084701	0.99	0.325	0.991845	1.02505		kenkokan_i2	0.901918	0.0181941	-5.12	0	0.866954	0.938292
k6_i2	0.970165	0.0341373	-0.86	0.389	0.905512	1.03943		k6_i2	0.999377	0.0062649	-0.1	0.921	0.987174	1.01173		k6_i2	0.964284	0.0123266	-2.85	0.004	0.940424	0.988749
_cons	0.222529	0.0219359	-15.24	0	0.183433	0.269957		_cons	0.778623	0.0182523	-10.67	0	0.743658	0.815231		_cons	0.363171	0.0179526	-20.49	0	0.329635	0.400118
